# Supplementary material for: Patient Experiences of Communication with Healthcare Professionals on Their Healthcare Management around Chronic Respiratory Diseases
Source: Healthcare (Basel). 2023 Jul 31;11(15):2171. doi: 10.3390/healthcare11152171 (PMC10418967; doi:10.3390/healthcare11152171)
Supplement: Supplementary file 1 [file healthcare-11-02171-s001.zip]

Archive with 1 entries (1 files):
- healthcare-2468802-supplementary.pdf
